# Supplementary material for: Genome sequence data from 17 accessions of Ensete ventricosum, a staple food crop for millions in Ethiopia
Source: Data Brief. 2018 Mar 11;18:285–93. doi: 10.1016/j.dib.2018.03.026 (PMC5996239; doi:10.1016/j.dib.2018.03.026)
Supplement: Supplementary file 6 — Supplementary material [file mmc6.zip › mmc6.R]

infile <- "test-small.csv"

x<-read.table(infile, header=T, fill=T, sep="\t")

attach(x)

row.names(x)<-paste(x$chromosome, ':', x$pos, ' ', x$ref, '->', x$alt, sep='')

### Get subset of data
#x <- subset(x, x$chrom == this.chrom)
#x <- subset(x, x$type == "snp")
#x <- subset(x, x$count > 1)

### Remove header columns
x$chromosome <- NULL
x$pos <- NULL
x$ref <- NULL
x$alt <- NULL

### Font sizes
fs <- 32
#ch <- 40

x<-data.matrix(x) 
library(RColorBrewer) 
hmcol<-colorRampPalette(brewer.pal(3,"YlOrRd"))(256) 
library("pheatmap")

#filename <- paste('~/Dropbox/', this.chrom, '.png', sep='')
filename <- paste('~/Dropbox/', infile, '.png', sep='')

png(filename, height=2400, width=800)

#pdf("~/Dropbox/test.pdf", paper='a4r', height=4, width=10)
#pdf("test.pdf",  width=10, height=10)

#pheatmap(x, col=hmcol, fontsize_number=fs, fontsize_row=fs, fontsize_col=fs, cellheight=ch,  display_numbers=T, legend=F,
#treeheight_col=400, treeheight_row=400, clustering_method='average')

pheatmap(x,
col=hmcol,
display_numbers=F,
treeheight_col=100,
treeheight_row=0, 
clustering_method='average',
clustering_distance_rows = 'euclidean',
clustering_distance_cols = 'euclidean',
drop_levels=T,
show_rownames=F, ### variant names
fontsize_number=fs,
fontsize_row=fs,
fontsize_col=fs, 
fontsize=fs,
legend=T,
cluster_rows=T, ### cluster variants
cluster_cols=T  ### cluster samples

  )

dev.off()
