# Supplementary material for: Genome sequence data from 17 accessions of Ensete ventricosum, a staple food crop for millions in Ethiopia
Source: Data Brief. 2018 Mar 11;18:285–93. doi: 10.1016/j.dib.2018.03.026 (PMC5996239; doi:10.1016/j.dib.2018.03.026)
Supplement: Supplementary file 7 — Supplementary material [file mmc7.zip › mmc7.nwk]

((((((((((((('AM904976.1:1-696 E. ventricosum Entada-1':0.00000000,'AM904977.1:1-695 E. ventricosum Entada-2':0.00602240)0.8520:0.00300731,'AM904981.1:1-698 E. ventricosum Masengo':0.00300731)0.1760:0.00000000,'AM904978.1:1-697 E. ventricosum Wild Kechi':0.00000000)0.0360:0.00000000,'AM904980.1:1-696 E. ventricosum Kechi':0.00000000)0.0320:0.00000000,'AM904982.1:1-696 E. ventricosum Mezia':0.00000000)0.2700:0.00000000,'AM904979.1:1-697 E. ventricosum Checho':0.00150164)0.3240:0.00000000,('AM904985.1:1-696 E. ventricosum Hakuna':0.00150154,'AM904987.1:1-696 E. ventricosum Zuma':0.00000000)0.5360:0.00150203)0.2220:0.00150257,('JTFG02033717.1:939-1634 E. ventricosum Bedadeti':0.00000000,'AM904983.1:1-697 E. ventricosum Ganticha':0.00000000)0.3880:0.00000000)0.5180:0.00150251,('AMZH02044993.1:3637-4323 E. ventricosum Jungle Seeds':0.00000000,'FJ428156.1:71-747 E. ventricosum e4':0.00000000)0.9220:0.00301145)0.4860:0.00150522,('AM904988.1:1-705 E. gilletii':0.00603265,'AM904989.1:1-707 E. glaucum':0.00605002)0.6200:0.00301440)0.1280:0.00000000,('FJ621290.1:132-832 E. homblei':0.00000000,('FJ621288.1:164-859 E. ventricosum':0.00000000,'KU215215.1:92-786 E. ventricosum':0.00000000)0.6920:0.00150290)0.3800:0.00000000)0.2160:0.00150461,('KT257601.1:169-874 E. superbum':0.00000000,('FJ621289.1:144-836 E. gilletii':0.00451672,'GQ374803.1:51-756 E. glaucum':0.00000000)0.1880:0.00000000)0.4800:0.00000000)0.4760:0.00150494,('FJ621292.1:144-820 E. superbum':0.00150522,('FJ621291.1:144-821 E. superbum':0.00000000,('FJ428154.1:71-748 E. glaucum':0.00000000,('KT257600.1:169-847 E. glaucum':0.00000000,('FJ621293.1:144-821 E. superbum':0.00150447,('FJ621295.1:143-821 E. glaucum':0.00000000,'FJ621294.1:144-822 E. glaucum':0.00000000)0.1000:0.00000000)0.0440:0.00000000)0.0300:0.00000000)0.0380:0.00000000)0.5180:0.00000000)0.7720:0.00150631,('KU215214.1:66-736 M. textilis':0.00453718,('FJ621270.1:137-808 M. basjoo':0.00150385,('KT257584.1:184-854 M. acuminata var. zebrina':0.00000000,'KU176109.1:66-736 M. acuminata subsp. malaccensis':0.00150365)0.8900:0.00301240)0.9640:0.00453837)0.4060:0.00150022);
